# Supplementary material for: The horizontally-acquired response regulator SsrB drives a Salmonella lifestyle switch by relieving biofilm silencing
Source: eLife. 2016 Feb 2;5:e10747. doi: 10.7554/eLife.10747 (PMC4769171; doi:10.7554/eLife.10747)
Supplement: Figure 1—source data 1. — DOI: http://dx.doi.org/10.7554/eLife.10747.004 [file elife-10747-fig1-data1.xlsx]

## Sheet: Sheet1
Figure 1A	Loss of ssrB decreases biofilms			n=3
Absorbance 580 nm	wild type	ssrA	ssrB	ssrB::pSsrBc
mean1	6.0472	6.3924	0.7297	5.0964
mean2	5.582	5.9604	0.37	4.2456
mean3	5.8804	7.6456	0.59	5.1524
Figure 1F	Time-course of biofilm formation			n=2 in triplicates		Absorbance 580 nm
	12h						24h						36h						47h						60h						72h						84h
wild type	0.0845	0.1013	0.0845	0.0823	0.093	0.0844	0.1796	0.2523	0.2284	0.1888	0.1786	0.2162	1.6216	1.348	1.1508	1.2584	1.5968	1.589	0.8314	1.4708	1.1	1.366	0.7142	0.9608	1.4741	1.7387	1.1401	1.5705	1.1547	0.8123	1.6565	0.9953	0.8277	0.7865	0.8433	1.0035	1.5148	1.0732	1.0918	0.9508	1.1656	1.4492
ssrB	0.1481	0.1397	0.177	0.1301	0.145	0.165	0.1853	0.1829	0.1747	0.2085	0.1966	0.1507	0.2269	0.2069	0.3087	0.2938	0.3197	0.3716	0.1111	0.0909	0.0826	0.0975	0.0776	0.0859	0.1175	0.1211	0.1159	0.1041	0.0996	0.0805	0.5788	0.1851	0.1514	0.1247	0.1599	0.7703	0.7452	0.1144	0.0937	0.0924	0.1722	0.8032
Figure 1G	Tube biofilm assay		n=3
Absorbance 580 nm	wild type			ssrA			ssrB
Mean	19.4996	18.7846	20.238	18.796	18.178	18.832	8.9706	9.5886	9.268
