# Supplementary material for: The horizontally-acquired response regulator SsrB drives a Salmonella lifestyle switch by relieving biofilm silencing
Source: eLife. 2016 Feb 2;5:e10747. doi: 10.7554/eLife.10747 (PMC4769171; doi:10.7554/eLife.10747)
Supplement: Figure 1—figure supplement 1—source data 1. — DOI: http://dx.doi.org/10.7554/eLife.10747.006 [file elife-10747-fig1-figsupp1-data1.xlsx]

## Sheet: Sheet1
Figure 1-figure supplement 1	Growth curves	n=1
		wild type	ssrA	ssrB	D56A
	2	3400000	3200000	3200000	3300000
	4	20000000	20000000	25000000	30000000
	6	44000000	48000000	52000000	64000000
	8	180000000	160000000	200000000	180000000
	10	200000000	180000000	400000000	360000000
	24	720000000	480000000	600000000	880000000
