# Supplementary material for: The horizontally-acquired response regulator SsrB drives a Salmonella lifestyle switch by relieving biofilm silencing
Source: eLife. 2016 Feb 2;5:e10747. doi: 10.7554/eLife.10747 (PMC4769171; doi:10.7554/eLife.10747)
Supplement: Figure 1—figure supplement 2—source data 1. — DOI: http://dx.doi.org/10.7554/eLife.10747.008 [file elife-10747-fig1-figsupp2-data1.xlsx]

## Sheet: Sheet1
Figure 1-figure supplemt 2	Number of cells in the non-adherent fraction			n=2
	wild type		ssrA		ssrB		D56A
	700000000000	1600000000000	820000000000	1770000000000	12900000000000	13100000000000	1220000000000	1800000000000
