# Supplementary material for: The horizontally-acquired response regulator SsrB drives a Salmonella lifestyle switch by relieving biofilm silencing
Source: eLife. 2016 Feb 2;5:e10747. doi: 10.7554/eLife.10747 (PMC4769171; doi:10.7554/eLife.10747)
Supplement: Figure 1—figure supplement 3—source data 1. — DOI: http://dx.doi.org/10.7554/eLife.10747.010 [file elife-10747-fig1-figsupp3-data1.xlsx]

## Sheet: Sheet1
Figure 1-figure supplement 3	Amount of adherent fraction		n=2
	wild type		ssrA		ssrB		D56A
	0.39	0.42	0.56	0.5	0.26	0.14	0.63	0.55
