# Supplementary material for: The horizontally-acquired response regulator SsrB drives a Salmonella lifestyle switch by relieving biofilm silencing
Source: eLife. 2016 Feb 2;5:e10747. doi: 10.7554/eLife.10747 (PMC4769171; doi:10.7554/eLife.10747)
Supplement: Figure 2—source data 1. — DOI: http://dx.doi.org/10.7554/eLife.10747.012 [file elife-10747-fig2-data1.xlsx]

## Sheet: Sheet1
Figure 2A	Phosphorylation of ssrB is not required for biofilms				n=3
Absorbance 580 nm	wild type			ssrA			ssrB			ssrAH1			ssrAD			ssrAH2			ssrAH1AcP			ssrADAcP			ssrAH2AcP
Mean	4.28	5.124	5.799	4.048	4.828	4.397	0.6395	0.4892	0.5153	5.073	4.41	3.892	4.46	4.694	3.979	3.461	3.522	3.498	3.487	3.773	3.326	3.329	3.783	3.762	3.198	3.429	2.883
Figure 2B	D56A mutant forms biofilms			n=3
Absorbance 580 nm	wild type			ssrB			D56A
Mean	3.388	3.9	4.543	0.5812	0.6427	0.7485	4.297	4.246	4.787
