# Supplementary material for: The horizontally-acquired response regulator SsrB drives a Salmonella lifestyle switch by relieving biofilm silencing
Source: eLife. 2016 Feb 2;5:e10747. doi: 10.7554/eLife.10747 (PMC4769171; doi:10.7554/eLife.10747)
Supplement: Figure 2—source data 2. — DOI: http://dx.doi.org/10.7554/eLife.10747.013 [file elife-10747-fig2-data2.xlsx]

## Sheet: Sheet1
Figure 2C	SsrB-P is required for activating SPI-2			n=3
	wild type			ssrB			D56A			ssrAH1			ssrAD			ssrAH2
Mean (Miller Units)	690.72	654.32	659.8	63.29	44.94	66.66	103.4	96.77	98.59	13.3	12.82	32.47	20.46	0.71	14.1	91.74	76.48	73.15
