# Supplementary material for: The horizontally-acquired response regulator SsrB drives a Salmonella lifestyle switch by relieving biofilm silencing
Source: eLife. 2016 Feb 2;5:e10747. doi: 10.7554/eLife.10747 (PMC4769171; doi:10.7554/eLife.10747)
Supplement: Figure 3—source data 1. — DOI: http://dx.doi.org/10.7554/eLife.10747.015 [file elife-10747-fig3-data1.xlsx]

## Sheet: Sheet1
Figure 3A	SPI-2 needles are not required for formation of biofilms				n=3
Absorbance 580 nm	wild type			ssaC			ssaJ
Mean	2.1652	2.5392	3.4322	3.0932	3.3166	3.2066	4.0638	2.8182	3.0444
Figure 3B	Over-expression of csgD rescues the biofilm defect				n=3
Absorbance 580 nm	wild type			wild type::pCsgD			ssrB			ssrB::pCsgD
Mean	1.178	2.292	1.786	4.385	3.947	4.963	0.3716	0.3258	0.3445	4.227	5	4.061
