# Supplementary material for: The horizontally-acquired response regulator SsrB drives a Salmonella lifestyle switch by relieving biofilm silencing
Source: eLife. 2016 Feb 2;5:e10747. doi: 10.7554/eLife.10747 (PMC4769171; doi:10.7554/eLife.10747)
Supplement: Figure 3—source data 2. — DOI: http://dx.doi.org/10.7554/eLife.10747.016 [file elife-10747-fig3-data2.xlsx]

## Sheet: Sheet1
Figure 3C	csgD transcription is decreased in the ssrB strain				n=2
	wild type		ssrA		ssrB		D56A
Normalized ratio (mean of triplicates)	1	1	0.4	1.08	0.003	0.04	1.6	1
