# Supplementary material for: The horizontally-acquired response regulator SsrB drives a Salmonella lifestyle switch by relieving biofilm silencing
Source: eLife. 2016 Feb 2;5:e10747. doi: 10.7554/eLife.10747 (PMC4769171; doi:10.7554/eLife.10747)
Supplement: Figure 4—source data 1. — DOI: http://dx.doi.org/10.7554/eLife.10747.018 [file elife-10747-fig4-data1.xlsx]

## Sheet: Sheet1
Figure 4A	hns deletion rescues biofilm formation in the ssrB strain				n=3
Absorbance 580 nm	wild type			ssrB			hns			ssrB hns
Mean	4.538	4.2548	4.418	1.56	1.9476	1.1758	4.4732	4.8198	3.7224	3.5988	6.5082	6.4546
