# Supplementary material for: The horizontally-acquired response regulator SsrB drives a Salmonella lifestyle switch by relieving biofilm silencing
Source: eLife. 2016 Feb 2;5:e10747. doi: 10.7554/eLife.10747 (PMC4769171; doi:10.7554/eLife.10747)
Supplement: Figure 4—source data 2. — DOI: http://dx.doi.org/10.7554/eLife.10747.019 [file elife-10747-fig4-data2.xlsx]

## Sheet: Sheet1
Figure 4D	hns deletion rescues the expression of csgD in the ssrB strain				n=2
	wild type		ssrB		hns		ssrB hns
Normalized ratio (mean of triplicates)	1	1	0.0014	0.0004	2.14	2.5	1.42	1.6
